# Supplementary material for: Controlling the Phase Behavior and Reflection of Main-Chain Cholesteric Oligomers Using a Smectic Monomer
Source: Int J Mol Sci. 2022 Mar 18;23(6):3275. doi: 10.3390/ijms23063275 (PMC8951454; doi:10.3390/ijms23063275)
Supplement: Supplementary file 1 [file ijms-23-03275-s001.zip]

Archive with 1 entries (1 files):
- ijms-1571624-supplementary.pdf
